# Supplementary material for: Invader soil conditioning impacts invader and native plant performance
Source: AoB Plants. 2026 Feb 3;18(1):plag005. doi: 10.1093/aobpla/plag005 (PMC12917917; doi:10.1093/aobpla/plag005)
Supplement: plag005_Supplementary_Data [file plag005_supplementary_data.zip]

Archive with 3 entries (3 files):
- supplemental materials.pdf
- schwab_et_al_AOB_script_1.12.26.R
- schwab_et_al.2026_AOB_plants.1.12.26.xlsx
