# Supplementary material for: Invader soil conditioning impacts invader and native plant performance
Source: AoB Plants. 2026 Feb 3;18(1):plag005. doi: 10.1093/aobpla/plag005 (PMC12917917; doi:10.1093/aobpla/plag005)
Supplement: plag005_Supplementary_Data [file plag005_supplementary_data.zip › schwab_et_al_AOB_script_1.12.26.R]

library(readxl);library(tidyverse);library(dplyr)
library(lme4);library(lmerTest)
library(emmeans);library(effectsize)
library(ggplot2)
library(nlme);library(car)
library(dplyr)
####data prep####
full.dat<-read_xlsx("schwab_et_al.2026_AOB_plants.1.12.26.xlsx", sheet="main_dat")
head(full.dat)
full.dat$PSF<-log(full.dat$shootPSF_notLN)
colnames(full.dat)
#full.dat$reserve<-full.dat$reserve...1

live.dat<-full.dat%>%
dplyr::  filter(soil.hx%in%c("A.uninvaded","B.light","C.heavy","D.origin"))

nat.dat<-live.dat%>%
dplyr::  filter(spp%in%c("Amsinckia","Eschscholzia","Lasthenia","Layia","Lupinus","Nemophila"))
nat.dat

onco.dat<-filter(live.dat, spp=="Oncosiphon")

####correlations####
root.length.vs.mass<-cor.test(full.dat$root_length, full.dat$rootmass)
r.val<-root.length.vs.mass$estimate
r2.val<-r.val^2
r2.val
shoots.corr<-cor.test(full.dat$shootmass, full.dat$fullplantmass)
r.val<-shoots.corr$estimate
r2.val<-r.val^2
r2.val
####oncosiphon models####
onco.psf<-lmer(PSF~soil.hx+(1|reserve:core), onco.dat)
qqnorm(resid(onco.psf))
anova(onco.psf, type="III")
emmeans(onco.psf, list(pairwise~soil.hx))
onco.un<-filter(onco.dat, soil.hx=="A.uninvaded")
t.test(onco.un$PSF, mu=0)
onco.lt<-filter(onco.dat, soil.hx=="B.light")
t.test(onco.lt$PSF, mu=0)
onco.hv<-filter(onco.dat, soil.hx=="C.heavy")
t.test(onco.hv$PSF, mu=0)
onco.og<-filter(onco.dat, soil.hx=="D.origin")
t.test(onco.og$PSF, mu=0)

onco.amf<-lmer(log(AMF_col+1)~soil.hx+(1|reserve:core), onco.dat)
qqnorm(resid(onco.amf))
anova(onco.amf, type="III")
emmeans(onco.amf, list(pairwise~soil.hx))

####native models####
nat.psf<-lmer(PSF~soil.hx*spp+(1|reserve:core), nat.dat)
qqnorm(resid(nat.psf))
anova(nat.psf, type="III")
emmeans(nat.psf, list(pairwise~spp)) #not included in manuscript
emmeans(nat.psf, list(pairwise~soil.hx|spp))

ams<-filter(nat.dat, spp=="Amsinckia")
esc<-filter(nat.dat, spp=="Eschscholzia")
las<-filter(nat.dat, spp=="Lasthenia")
lay<-filter(nat.dat, spp=="Layia")
lup<-filter(nat.dat, spp=="Lupinus")
nem<-filter(nat.dat, spp=="Nemophila")

ams.un<-filter(ams, soil.hx=="A.uninvaded")
t.test(ams.un$PSF, mu=0)
ams.lt<-filter(ams, soil.hx=="B.light")
t.test(ams.lt$PSF, mu=0)
ams.hv<-filter(ams, soil.hx=="C.heavy")
t.test(ams.hv$PSF, mu=0)
ams.og<-filter(ams, soil.hx=="D.origin")
t.test(ams.og$PSF, mu=0)
esc.un<-filter(esc, soil.hx=="A.uninvaded")
t.test(esc.un$PSF, mu=0)
esc.lt<-filter(esc, soil.hx=="B.light")
t.test(esc.lt$PSF, mu=0)
esc.hv<-filter(esc, soil.hx=="C.heavy")
t.test(esc.hv$PSF, mu=0)
esc.og<-filter(esc, soil.hx=="D.origin")
t.test(esc.og$PSF, mu=0)
las.un<-filter(las, soil.hx=="A.uninvaded")
t.test(las.un$PSF, mu=0)
las.lt<-filter(las, soil.hx=="B.light")
t.test(las.lt$PSF, mu=0)
las.hv<-filter(las, soil.hx=="C.heavy")
t.test(las.hv$PSF, mu=0)
las.og<-filter(las, soil.hx=="D.origin")
t.test(las.og$PSF, mu=0)
lay.un<-filter(lay, soil.hx=="A.uninvaded")
t.test(lay.un$PSF, mu=0)
lay.lt<-filter(lay, soil.hx=="B.light")
t.test(lay.lt$PSF, mu=0)
lay.hv<-filter(lay, soil.hx=="C.heavy")
t.test(lay.hv$PSF, mu=0)
lay.og<-filter(lay, soil.hx=="D.origin")
t.test(lay.og$PSF, mu=0)
lup.un<-filter(lup, soil.hx=="A.uninvaded")
t.test(lup.un$PSF, mu=0)
lup.lt<-filter(lup, soil.hx=="B.light")
t.test(lup.lt$PSF, mu=0)
lup.hv<-filter(lup, soil.hx=="C.heavy")
t.test(lup.hv$PSF, mu=0)
lup.og<-filter(lup, soil.hx=="D.origin")
t.test(lup.og$PSF, mu=0)
nem.un<-filter(nem, soil.hx=="A.uninvaded")
t.test(nem.un$PSF, mu=0)
nem.lt<-filter(nem, soil.hx=="B.light")
t.test(nem.lt$PSF, mu=0)
nem.hv<-filter(nem, soil.hx=="C.heavy")
t.test(nem.hv$PSF, mu=0)
nem.og<-filter(nem, soil.hx=="D.origin")
t.test(nem.og$PSF, mu=0)


amf.dat<-nat.dat[,c("AMF_col","soil.hx","spp","core")]
amf.2<-na.omit(amf.dat)

nat.amf.mod<-lme(log(AMF_col+1)~soil.hx*spp,
                 random=~1|core,
                 amf.2,
                 weights = varIdent(form = ~1 | soil.hx))
qqnorm(nat.amf.mod)
anova(nat.amf.mod, type="marginal")


emmeans(nat.amf.mod, list(pairwise~soil.hx))
emmeans(nat.amf.mod, list(pairwise~spp))
emmeans(nat.amf.mod, list(pairwise~soil.hx|spp))


nat.dat$lnAMF<-log(nat.dat$AMF_col+1)


amf.psf<-lmer(PSF~lnAMF*soil.hx*spp+(1|core), nat.dat)
qqnorm(resid(amf.psf))
anova(amf.psf, type="III")


####trait models####
trait.dat<-read_xlsx("schwab_et_al.2026_AOB_plants.1.12.26.xlsx", sheet="trait_model_dat")
trait.dat$PSF<-log(trait.dat$shootPSF_notLN)
trait.dat$lnSRL<-log(trait.dat$SRL_mg.m)
trait.dat$lnSLA<-log(trait.dat$SLA_cm.g)

srl.change<-lmer(log(SRL_mg.m)~soil.hx*spp + (1|reserve:core), full.dat)
shapiro.test(resid(srl.change))
qqnorm(resid(srl.change))
anova(srl.change, type="III")

emmeans(srl.change, list(pairwise~spp))

sla.change<-lmer(log(SLA_cm.g)~soil.hx*spp + (1|reserve:core), full.dat)
shapiro.test(resid(sla.change))
qqnorm(resid(sla.change))
anova(sla.change, type="III")

emmeans(sla.change, list(pairwise~spp))


trt.psf<-lmer(PSF~lnSRL*lnSLA*spp*soil.hx+(1|reserve:core), trait.dat)
shapiro.test(resid(trt.psf))
qqnorm(resid(trt.psf))
anova(trt.psf, type="III")
